# Supplementary material for: Transfer and Reinforcement Learning as Support Paradigms for Human Activity Recognition in Indoor Environments: A Comprehensive Analysis of Trends, Impact and Future Directions
Source: Sensors (Basel). 2026 Jun 12;26(12):3751. doi: 10.3390/s26123751 (PMC13306968; doi:10.3390/s26123751)
Supplement: Supplementary file 1 [file sensors-26-03751-s001.zip]

Archive with 1 entries (1 files):
- sensors-3714131-supplementary.pdf
